# Supplementary material for: Acheulean technology and landscape use at Dawadmi, central Arabia
Source: PLoS One. 2018 Jul 27;13(7):e0200497. doi: 10.1371/journal.pone.0200497 (PMC6063418; doi:10.1371/journal.pone.0200497)
Supplement: S1 File — (XLSX) [file pone.0200497.s001.xlsx]

## Sheet: Assemblage Composition
Fishers Exact Test p-value (modified)						Biface	Core	Flake	Core-Tool
	A/B	C	D		A/B	74	476	1882	88
C	0.00910052	NA	NA		C	61	267	1385	66
D	1.11086e-10	0.00356769	NA		D	82	199	1405	54
E/F	3.89424e-20	2.45278e-10	3.47163e-06		E/F	26	96	1082	32

## Sheet: Bifaces
Bifaces	Fisher's Exact Test adjusted p-values					Min.	1st Qu.	Median	Mean	3rd Qu.	Max.
Length (mm)	A/B	C	D		A/B	45	135.2	156	156.3	176.2	272
C	0.10886	NA	NA		C	90	148	166	169.2	192	240
D	0.0616681	0.777028	NA		D	107	145	170.5	175	192.5	323
E/F	0.853457	0.303347	0.195223		E/F	97	140.8	154	160.2	175	250
Width (mm)	A/B	C	D		A/B	55	86	97	97.81	107	160
C	0.120099	NA	NA		C	69	91	104	105.1	120	149
D	0.120099	0.975572	NA		D	62	89.25	103	104.74	119.75	155
E/F	0.975572	0.120099	0.120099		E/F	50	89.5	99	95.08	107	114
Thickness (mm)	A/B	C	D		A/B	20	39.25	46	48.99	59.25	83
C	0.182293	NA	NA		C	28	42	55	54.62	64	95
D	0.226608	0.602641	NA		D	24	42	50.5	53.8	64.75	118
E/F	0.602641	0.580408	0.602641		E/F	28	45	49	51.23	59	104
Volume mm3	A/B	C	D		A/B	51300	443280	705056	816159	1136188	2151765
C	0.047052	NA	NA		C	246792	612664	916560	1037733	1296750	3201600
D	0.047052	0.978834	NA		D	189312	596145	920902	1065155	1328336	4062504
E/F	0.781652	0.166108	0.166108		E/F	135800	539015	768540	837896	987503	2886000
Elongation (L/W)	A/B	C	D		A/B	0.5875	1.4804	1.6354	1.6182	1.774	2.6931
C	0.97411	NA	NA		C	0.7759	1.48	1.6818	1.6382	1.8182	2.1951
D	0.97411	0.97411	NA		D	0.7534	1.4743	1.6506	1.7032	1.8295	3.23
E/F	0.97411	0.97411	0.97411		E/F	1.373	1.49	1.619	1.693	1.889	2.375
Flatness (W/T)	A/B	C	D		A/B	1.084	1.73	1.988	2.109	2.425	5.333
C	0.770394	NA	NA		C	1.235	1.534	1.936	2.061	2.419	3.684
D	0.838355	0.802472	NA		D	0.9661	1.6938	1.9321	2.0848	2.4367	3.9459
E/F	0.770394	0.838355	0.770394		E/F	1.067	1.629	1.847	1.982	2.255	3.483

## Sheet: Core-Tools
Heavy Tools	Fisher's Exact Test adjusted p-values					Min.	1st Qu.	Median	Mean	3rd Qu.	Max.
Length (mm)	A/B	C	D		A/B	88	116.5	135	137.8	151.2	234
C	0.95372	NA	NA		C	78	115.2	139.5	137.9	158	212
D	0.95372	0.95372	NA		D	20	108.5	136	141.5	171.5	246
E/F	0.95372	0.95372	0.95372		E/F	84	110.8	134.5	141.1	162.5	312
Width (mm)	A/B	C	D		A/B	71	95.75	111	121.67	132	282
C	0.615958	NA	NA		C	70	95.25	111.5	116.35	133.5	209
D	0.615958	0.615958	NA		D	80	94.25	108.5	112.43	130.25	178
E/F	0.615958	0.615958	0.615958		E/F	67	88.75	125.5	122.44	142	215
Thickness (mm)	A/B	C	D		A/B	23	42	47	50.65	58.5	97
C	0.992863	NA	NA		C	25	39.25	48	49.35	56	100
D	0.992863	0.992863	NA		D	25	41	48	50.78	54.5	97
E/F	0.992863	0.992863	0.992863		E/F	24	41.75	48.5	50	56.25	94
Volume mm3	A/B	C	D		A/B	240264	544311	721620	914936	1080562	3274875
C	0.843189	NA	NA		C	162750	476000	699168	875294	1019491	2557500
D	0.843189	0.843189	NA		D	72900	504744	747235	879648	1049982	3396276
E/F	0.843189	0.843189	0.843189		E/F	181104	517744	803215	994623	1096674	6305520
Elongation (L/W)	A/B	C	D		A/B	0.6028	0.9944	1.1907	1.1799	1.3404	2.0494
C	0.6891	NA	NA		C	0.7616	1.0379	1.2248	1.2207	1.3621	2
D	0.6891	0.6891	NA		D	0.2469	1.0627	1.2475	1.2867	1.419	2.7439
E/F	0.992897	0.6891	0.6891		E/F	0.5376	0.9567	1.1417	1.2062	1.4191	2.2386
Flatness (W/T)	A/B	C	D		A/B	1.34	1.964	2.33	2.481	2.81	5.224
C	0.805511	NA	NA		C	1.292	2.005	2.432	2.442	2.8	3.775
D	0.723629	0.723629	NA		D	1.35	1.893	2.228	2.313	2.769	4
E/F	0.805511	0.805511	0.723629		E/F	1.348	1.831	2.362	2.57	3.217	4.242

## Sheet: Cores
Cores	Fisher's Exact Test adjusted p-values					Min.	1st Qu.	Median	Mean	3rd Qu.	Max.
Length (mm)	A/B	C	D		A/B	46	100	132.5	142.6	176.2	375
C	0.00611386	NA	NA		C	50	113	148	156.8	190	367
D	0.0877831	0.453214	NA		D	50	115.5	148	149	180	295
E/F	0.366828	0.453214	0.770215		E/F	40	116.8	147	148.8	170.2	460
Width (mm)	A/B	C	D		A/B	24	66	89	93.59	113.5	245
C	0.00175635	NA	NA		C	36	76	100	102.1	124.5	228
D	0.0758639	0.431332	NA		D	44	73	93	101.1	120	260
E/F	0.286523	0.431332	0.889922		E/F	29	75.75	91	98.45	121.5	220
Thickness (mm)	A/B	C	D		A/B	10	35	50	54.54	70	170
C	0.209996	NA	NA		C	11	38	53	58.32	73	176
D	0.305813	0.944701	NA		D	18	40	54	56.11	70	128
E/F	0.305813	0.987783	0.968627		E/F	18	40	52	59.95	74	160
Volume mm3	A/B	C	D		A/B	20100	254318	571896	1012386	1305315	10106250
C	0.00542874	NA	NA		C	51060	391485	783432	1212086	1462634	10920800
D	0.0692853	0.62557	NA		D	54648	373024	721602	1020124	1291820	4695600
E/F	0.175142	0.62557	0.934403		E/F	22040	419492	660330	1141602	1355934	6117760
Elongation (L/W)	A/B	C	D		A/B	0.7719	1.2193	1.5	1.5874	1.8689	4.0656
C	0.995409	NA	NA		C	0.3226	1.2748	1.5375	1.5917	1.8638	3.9474
D	0.995409	0.995409	NA		D	0.4385	1.2651	1.5	1.5617	1.8549	3.3091
E/F	0.995409	0.995409	0.995409		E/F	0.2273	1.2634	1.5	1.5903	1.7279	3.3043
Flatness (W/T)	A/B	C	D		A/B	0.7931	1.3894	1.7396	1.9368	2.2647	7.6
C	0.957295	NA	NA		C	0.9649	1.4287	1.7193	1.9591	2.2358	6.9091
D	0.957295	0.957295	NA		D	0.7639	1.3683	1.7391	1.9791	2.2601	6.25
E/F	0.469055	0.469055	0.469055		E/F	0.9875	1.2858	1.6248	1.805	2.1897	3.7273

## Sheet: Flakes
Flakes	Fisher's Exact Test adjusted p-values					Min.	1st Qu.	Median	Mean	3rd Qu.	Max.
Length (mm)	A/B	C	D		A/B	10	56.25	74	82.61	100	295
C	0.0670802	NA	NA		C	24	57	78	85.3	108	268
D	0.000177451	0.0999527	NA		D	21	60	80	86.57	107	241
E/F	0.0161383	0.000177451	6.64345e-08		E/F	21	55	71	79.11	96	223
Width (mm)	A/B	C	D		A/B	18	52	70	77.68	94	400
C	0.54006259 NA		NA		C	22	49	70	78	100	236
D	0.0525072	0.0376783	NA		D	20	53	72	80.51	101	253
E/F	0.0376783	0.113676	0.000353121		E/F	19	49	67	74.53	94.75	240
Thickness (mm)	A/B	C	D		A/B	6	17	22	25.24	31	105
C	0.0794896	NA	NA		C	7	17	23	26.21	32	95
D	0.0039305	0.361729	NA		D	7	18	24	26.29	32	93
E/F	1.39523e-05	3.04402e-08	4.3139e-11		E/F	2	16	21	23.05	29	87
Volume mm3	A/B	C	D		A/B	3024	56105	115785	236867	260032	12390000
C	0.19868	NA	NA		C	5184	51888	124821	257928	328125	3413784
D	0.000757869	0.100531	NA		D	5280	61596	138105	262292	307326	3237480
E/F	0.000757869	6.00925e-05	5.60759e-09		E/F	5100	44850	101002	191985	240999	2843250
Elongation (L/W)	A/B	C	D		A/B	0.1515	0.7748	1.065	1.1663	1.4565	4.7838
C	0.0172616	NA	NA		C	0.4144	0.8372	1.125	1.1914	1.4727	3.5714
D	0.188621	0.210401	NA		D	0.3962	0.8286	1.0882	1.1745	1.4474	4.5938
E/F	0.870508	0.0287132	0.210401		E/F	0.3538	0.7922	1.0542	1.1605	1.4161	3.7414
Flatness (W/T)	A/B	C	D		A/B	0.9722	2.4444	3.1188	3.2977	4	10.8571
C	0.000635641	NA	NA		C	0.6489	2.383	2.9375	3.1276	3.7097	10.9231
D	0.102885	0.0616958	NA		D	0.4853	2.4375	3.0333	3.2067	3.8095	7.9048
E/F	0.0154413	4.83231e-08	0.000221394		E/F	1.231	2.517	3.266	3.416	4	25
